# Supplementary material for: Design, Structural Stability, Membrane Binding, and Antibacterial Activity of Novel Antimicrobial Peptides Derived from Wuchuanin-A1
Source: Life (Basel). 2025 Oct 8;15(10):1568. doi: 10.3390/life15101568 (PMC12565435; doi:10.3390/life15101568)
Supplement: Supplementary file 1 [file life-15-01568-s001.zip]

Archive with 1 entries (1 files):
- life-3837929-supplementary.pdf
